# Supplementary material for: Antiplatelet Therapy for Stroke Prevention in Atherosclerotic Cardiovascular Disease-Naïve People with Cerebral Small-Vessel Disease: A Retrospective Cohort Study
Source: J Clin Med. 2026 Jul 21;15(14):5704. doi: 10.3390/jcm15145704 (PMC13413284; doi:10.3390/jcm15145704)
Supplement: Supplementary file 1 [file jcm-15-05704-s001.zip]

Archive with 1 entries (1 files):
- jcm-4434157-supplementary.pdf
